# Supplementary material for: KMT2A alterations in acute myeloid leukemia: a proposed genetic risk model and transplantation outcomes
Source: Exp Hematol Oncol. 2025 Oct 21;14:123. doi: 10.1186/s40164-025-00714-8 (PMC12539010; doi:10.1186/s40164-025-00714-8)
Supplement: Supplementary file 2 — Supplementary Material 2. [file 40164_2025_714_MOESM2_ESM.xlsx]

## Sheet: Table S1
Table S1 Baseline characteristics
Characteristic	Total (n=125)	KMT2A-r (n=45)	KMT2A-PTD (n=66)	KMT2A-r/PTD (n=14)
Gender, n (%)
Male	56 (44.8)	18 (40.0)	35 (53.0)	3 (21.4)
Female	69 (55.2)	27 (60.0)	31 (47.0)	11 (78.6)
Age, median (range)	51 (14-74)	44 (16-70)	56 (21-74)	49 (14-68)
≥ 60 years, n (%)	31 (24.8)	9 (20.0)	24 (36.4)	2 (14.3)
New diagnosed AML, n (%)
de novo AML	111 (88.8)	35 (77.8)	65 (98.5)	11 (78.6)
Secondary AML	14 (11.2)	10 (22.2)	1 (1.5)	3 (21.4)
Peripheral blood, median (range)
White blood cell (× 10⁹/L)	10.75 (0.38-371.90)	19.1 (0.38-371.90)	4.65 (0.60-249.98)	23.31 (0.65-366.57)
Hemoglobin (g/L)	79 (35-148)	81 (45-136)	79 (44-148)	80 (35-113)
Platelets (× 10⁹/L)	53 (5-569)	46 (7-272)	70.5 (9-569)	42 (5-123)
Bone marrow blasts (%), median (range)	71.5 (15-98)	79.5 (23-98)	60.5 (15-95)	77 (22-98)
FAB type, n (%)
M1	3 (2.4)	0	2 (3.0)	1 (7.1)
M2	6 (4.8)	0	6 (9.1)	0
M3 like	1 (0.8)	0	0	1 (7.1)
M4	49 (39.2)	17 (37.8)	24 (36.4)	8 (57.1)
M5	52 (41.6)	25 (55.6)	23 (34.8)	4 (28.6)
Not specified	14 (11.2)	3 (6.7)	11 (16.7)	0
Karyotype, n (%), (n=115)
Intermediate	81 (70)	20 (49)	56 (90)	5 (42)
Adverse	34 (30)	21 (51)	6 (10)	7 (58)
With additional chromosome	41 (36)	12 (29)	27 (44)	2 (17)
Additional mutations, median (range)	2 (0-7)	1.5 (0-6)	3 (0-7)	1 (0-4)
ELN 2022 risk, n (%)
Intermediate	73 (58.9)	13 (28.9)	58 (89.2)	2 (14.3)
Adverse	51 (41.1)	32 (71.1)	7 (10.8)	12 (85.7)
Unclassified	1	0	1	0
CR after the first induction, n (%)	64 (54.2)	28 (65.1)	29 (46.8)	7 (53.8)
CR after the second induction, n (%)	81 (68.6)	33 (76.7)	39 (62.9)	9 (69.2)
AML: Acute myeloid leukemia; sAML: Secondary AML; FAB: French-American-British; ELN: European LeukemiaNet; CR: completely remission.

## Sheet: Table S2
Table S2 Genomic characteristics of KMT2A alterations: mutation profiles and fusion breakpoints
Patient number	#gene1	gene2	strand1(gene/fusion)	strand2(gene/fusion)	breakpoint1	breakpoint2	site1	site2	type	split_reads1	split_reads2	discordant_mates	coverage1	coverage2	confidence	reading_frame	tags	retained_protein_domains	gene_id1	gene_id2	transcript_id1	transcript_id2
4	KMT2A	AFDN	+/+	+/+	11:118484314	6:167864551	CDS/splice-site	CDS/splice-site	translocation	19	66	8	113	132	high	in-frame	Mitelman	CXXC_zinc_finger_domain(100%)|DIL_domain(100%),FHA_domain(100%),PDZ_domain(100%),Ras_association_(RalGDS/AF-6)_domain(100%)	ENSG00000118058.24	ENSG00000130396.22	ENST00000534358.8	ENST00000515794.3
6	KMT2A	SEPTIN6	+/+	-/-	11:118484975	X:119675668	CDS/splice-site	CDS/splice-site	translocation	58	53	16	155	161	high	in-frame	Mitelman	CXXC_zinc_finger_domain(100%)|Septin(100%)	ENSG00000118058.24	ENSG00000125354.24	ENST00000534358.8	ENST00000360156.11
10	KMT2A	MLLT10	+/+	+/+	11:118480238	10:21713772	CDS/splice-site	CDS/splice-site	translocation	6	7	2	104	70	high	in-frame	Mitelman	CXXC_zinc_finger_domain(100%)|	ENSG00000118058.24	ENSG00000078403.17	ENST00000534358.8	ENST00000631589.1
13	KMT2A	ARHGEF12	+/+	+/+	11:118484314	11:120437308	CDS/splice-site	CDS/splice-site	deletion	15	23	2	56	88	high	in-frame	Mitelman	CXXC_zinc_finger_domain(100%)|PH_domain(100%),Regulator_of_G_protein_signalling-like_domain(100%),RhoGEF_domain(100%)	ENSG00000118058.24	ENSG00000196914.9	ENST00000534358.8	ENST00000397843.7
15	KMT2A	MLLT10	+/+	+/+	11:118480238	10:21713772	CDS/splice-site	CDS/splice-site	translocation	4	3	3	56	90	high	in-frame	Mitelman	CXXC_zinc_finger_domain(100%)|	ENSG00000118058.24	ENSG00000078403.17	ENST00000534358.8	ENST00000631589.1
18	KMT2A	AFDN	+/+	+/+	11:118482495	6:167864551	CDS/splice-site	CDS/splice-site	translocation	22	25	0	92	90	high	in-frame	Mitelman	CXXC_zinc_finger_domain(100%)|DIL_domain(100%),FHA_domain(100%),PDZ_domain(100%),Ras_association_(RalGDS/AF-6)_domain(100%)	ENSG00000118058.24	ENSG00000130396.22	ENST00000534358.8	ENST00000515794.3
20	KMT2A	AFDN	+/+	+/+	11:118482495	6:167864551	CDS/splice-site	CDS/splice-site	translocation	27	22	1	167	75	high	in-frame	Mitelman	CXXC_zinc_finger_domain(100%)|DIL_domain(100%),FHA_domain(100%),PDZ_domain(100%),Ras_association_(RalGDS/AF-6)_domain(100%)	ENSG00000118058.24	ENSG00000130396.22	ENST00000534358.8	ENST00000515794.3
22	KMT2A	AFDN	+/+	+/+	11:118482495	6:167864551	CDS/splice-site	CDS/splice-site	translocation	19	15	0	134	91	high	in-frame	Mitelman	CXXC_zinc_finger_domain(100%)|DIL_domain(100%),FHA_domain(100%),PDZ_domain(100%),Ras_association_(RalGDS/AF-6)_domain(100%)	ENSG00000118058.24	ENSG00000130396.22	ENST00000534358.8	ENST00000515794.3
28	KMT2A	ELL	+/+	-/-	11:118484314	19:18472882	CDS/splice-site	CDS/splice-site	translocation	16	14	2	67	70	high	in-frame	Mitelman	CXXC_zinc_finger_domain(100%)|Occludin_homology_domain(100%),RNA_polymerase_II_elongation_factor_ELL__(86%)	ENSG00000118058.24	ENSG00000105656.13	ENST00000534358.8	ENST00000262809.9
32	KMT2A	MLLT3	+/+	-/-	11:118484975	9:20365744	CDS/splice-site	CDS/splice-site	translocation	1	8	6	56	36	high	in-frame	Mitelman	CXXC_zinc_finger_domain(100%)|ANC1_homology_domain_(AHD)(100%)	ENSG00000118058.24	ENSG00000171843.17	ENST00000534358.8	ENST00000380338.9
33	KMT2A	MLLT3	+/+	-/-	11:118484314	9:20365744	CDS/splice-site	CDS/splice-site	translocation	2	10	3	120	174	high	in-frame	Mitelman	CXXC_zinc_finger_domain(100%)|ANC1_homology_domain_(AHD)(100%)	ENSG00000118058.24	ENSG00000171843.17	ENST00000534358.8	ENST00000380338.9
34	KMT2A	MLLT3	+/+	-/-	11:118484314	9:20365744	CDS/splice-site	CDS/splice-site	translocation	2	7	9	125	116	high	in-frame	Mitelman	CXXC_zinc_finger_domain(100%)|ANC1_homology_domain_(AHD)(100%)	ENSG00000118058.24	ENSG00000171843.17	ENST00000534358.8	ENST00000380338.9
36	KMT2A	MLLT10	+/+	+/+	11:118484314	10:21586294	CDS/splice-site	CDS/splice-site	translocation	9	4	1	65	57	high	in-frame	Mitelman	CXXC_zinc_finger_domain(100%)|PHD-zinc-finger_like_domain(100%)	ENSG00000118058.24	ENSG00000078403.17	ENST00000534358.8	ENST00000631589.1
37	KMT2A	ELL	+/+	-/-	11:118484314	19:18472882	CDS/splice-site	CDS/splice-site	translocation	11	24	2	47	69	high	in-frame	Mitelman	CXXC_zinc_finger_domain(100%)|Occludin_homology_domain(100%),RNA_polymerase_II_elongation_factor_ELL__(86%)	ENSG00000118058.24	ENSG00000105656.13	ENST00000534358.8	ENST00000262809.9
39	KMT2A	AFDN	+/+	+/+	11:118482495	6:167864551	CDS/splice-site	CDS/splice-site	translocation	8	22	0	77	74	high	in-frame	Mitelman	CXXC_zinc_finger_domain(100%)|DIL_domain(100%),FHA_domain(100%),PDZ_domain(100%),Ras_association_(RalGDS/AF-6)_domain(100%)	ENSG00000118058.24	ENSG00000130396.22	ENST00000534358.8	ENST00000515794.3
40	KMT2A	MLLT3	+/+	-/-	11:118482495	9:20365744	CDS/splice-site	CDS/splice-site	translocation	2	10	0	108	79	high	in-frame	Mitelman	CXXC_zinc_finger_domain(100%)|ANC1_homology_domain_(AHD)(100%)	ENSG00000118058.24	ENSG00000171843.17	ENST00000534358.8	ENST00000380338.9
43	KMT2A	MLLT1	+/+	-/-	11:118484975	19:6222684	CDS/splice-site	CDS/splice-site	translocation	31	20	8	95	310	high	in-frame	Mitelman	CXXC_zinc_finger_domain(100%)|ANC1_homology_domain_(AHD)(100%)	ENSG00000118058.24	ENSG00000130382.9	ENST00000534358.8	ENST00000252674.9
47	KMT2A	AFDN	+/+	+/+	11:118482495	6:167864551	CDS/splice-site	CDS/splice-site	translocation	24	25	0	231	117	high	in-frame	Mitelman	CXXC_zinc_finger_domain(100%)|DIL_domain(100%),FHA_domain(100%),PDZ_domain(100%),Ras_association_(RalGDS/AF-6)_domain(100%)	ENSG00000118058.24	ENSG00000130396.22	ENST00000534358.8	ENST00000515794.3
49	KMT2A	ELL	+/+	-/-	11:118484314	19:18472882	CDS/splice-site	CDS/splice-site	translocation	16	25	1	77	82	high	in-frame	Mitelman	CXXC_zinc_finger_domain(100%)|Occludin_homology_domain(100%),RNA_polymerase_II_elongation_factor_ELL__(86%)	ENSG00000118058.24	ENSG00000105656.13	ENST00000534358.8	ENST00000262809.9
50	KMT2A	MLLT3	+/+	-/-	11:118482495	9:20365744	CDS/splice-site	CDS/splice-site	translocation	4	12	1	156	47	high	in-frame	Mitelman	CXXC_zinc_finger_domain(100%)|ANC1_homology_domain_(AHD)(100%)	ENSG00000118058.24	ENSG00000171843.17	ENST00000534358.8	ENST00000380338.9
51	KMT2A	ELL	+/+	-/-	11:118488760	19:18465918	CDS/splice-site	CDS/splice-site	translocation	14	22	2	101	53	high	in-frame	Mitelman	CXXC_zinc_finger_domain(100%),PHD-finger(11%)|Occludin_homology_domain(100%),RNA_polymerase_II_elongation_factor_ELL__(80%)	ENSG00000118058.24	ENSG00000105656.13	ENST00000534358.8	ENST00000262809.9
52	KMT2A	ELL	+/+	-/-	11:118482495	19:18472882	CDS/splice-site	CDS/splice-site	translocation	5	15	0	122	64	high	in-frame	Mitelman	CXXC_zinc_finger_domain(100%)|Occludin_homology_domain(100%),RNA_polymerase_II_elongation_factor_ELL__(86%)	ENSG00000118058.24	ENSG00000105656.13	ENST00000534358.8	ENST00000262809.9
53	KMT2A	MLLT3	+/+	-/-	11:118484314	9:20414425	CDS/splice-site	CDS/splice-site	translocation	13	0	0	80	18	medium	in-frame	Mitelman	CXXC_zinc_finger_domain(100%)|ANC1_homology_domain_(AHD)(100%)	ENSG00000118058.24	ENSG00000171843.17	ENST00000534358.8	ENST00000380338.9
56	KMT2A	MLLT3	+/+	-/-	11:118484975	9:20414425	CDS/splice-site	CDS/splice-site	translocation	3	0	0	21	7	medium	in-frame	Mitelman	CXXC_zinc_finger_domain(100%)|ANC1_homology_domain_(AHD)(100%)	ENSG00000118058.24	ENSG00000171843.17	ENST00000534358.8	ENST00000380338.9
57	KMT2A	AFDN	+/+	+/+	11:118482495	6:167864551	CDS/splice-site	CDS/splice-site	translocation	30	39	4	216	161	high	in-frame	Mitelman	CXXC_zinc_finger_domain(100%)|DIL_domain(100%),FHA_domain(100%),PDZ_domain(100%),Ras_association_(RalGDS/AF-6)_domain(100%)	ENSG00000118058.24	ENSG00000130396.22	ENST00000534358.8	ENST00000515794.3
58	KMT2A	ELL	+/+	-/-	11:118482495	19:18472882	CDS/splice-site	CDS/splice-site	translocation	7	16	0	100	102	high	in-frame	Mitelman	CXXC_zinc_finger_domain(100%)|Occludin_homology_domain(100%),RNA_polymerase_II_elongation_factor_ELL__(86%)	ENSG00000118058.24	ENSG00000105656.13	ENST00000534358.8	ENST00000262809.9
59	KMT2A	MLLT3	+/+	-/-	11:118484314	9:20365744	CDS/splice-site	CDS/splice-site	translocation	0	9	2	79	37	high	in-frame	Mitelman	CXXC_zinc_finger_domain(100%)|ANC1_homology_domain_(AHD)(100%)	ENSG00000118058.24	ENSG00000171843.17	ENST00000534358.8	ENST00000380338.9
61	KMT2A	ELL	+/+	-/-	11:118484314	19:18472882	CDS/splice-site	CDS/splice-site	translocation	12	23	4	77	93	high	in-frame	Mitelman	CXXC_zinc_finger_domain(100%)|Occludin_homology_domain(100%),RNA_polymerase_II_elongation_factor_ELL__(86%)	ENSG00000118058.24	ENSG00000105656.13	ENST00000534358.8	ENST00000262809.9
62	KMT2A	MLLT3	+/+	-/-	11:118484975	9:20365744	CDS/splice-site	CDS/splice-site	translocation	1	11	10	42	69	high	in-frame	Mitelman	CXXC_zinc_finger_domain(100%)|ANC1_homology_domain_(AHD)(100%)	ENSG00000118058.24	ENSG00000171843.17	ENST00000534358.8	ENST00000380338.9
64	KMT2A	ELL	+/+	-/-	11:118482495	19:18472882	CDS/splice-site	CDS/splice-site	translocation	2	7	1	122	75	high	in-frame	Mitelman	CXXC_zinc_finger_domain(100%)|Occludin_homology_domain(100%),RNA_polymerase_II_elongation_factor_ELL__(86%)	ENSG00000118058.24	ENSG00000105656.13	ENST00000534358.8	ENST00000262809.9
65	KMT2A	MLLT3	+/+	-/-	11:118482495	9:20365744	CDS/splice-site	CDS/splice-site	translocation	3	8	1	36	51	high	in-frame	Mitelman	CXXC_zinc_finger_domain(100%)|ANC1_homology_domain_(AHD)(100%)	ENSG00000118058.24	ENSG00000171843.17	ENST00000534358.8	ENST00000380338.9
66	KMT2A	USO1	+/+	+/+	11:118482495	4:75752373	CDS/splice-site	CDS/splice-site	translocation	3	7	0	52	83	high	in-frame	.	CXXC_zinc_finger_domain(100%)|Armadillo_tether-repeat_of_vescicular_transport_factor(100%),Uso1_/_p115_like_vesicle_tethering_protein__C_terminal_region(100%),Uso1_/_p115_like_vesicle_tethering_protein__head_region(100%)	ENSG00000118058.24	ENSG00000138768.15	ENST00000534358.8	ENST00000514213.7
69	KMT2A	ELL	+/+	-/-	11:118484314	19:18472882	CDS/splice-site	CDS/splice-site	translocation	49	31	3	152	96	high	in-frame	Mitelman	CXXC_zinc_finger_domain(100%)|Occludin_homology_domain(100%),RNA_polymerase_II_elongation_factor_ELL__(86%)	ENSG00000118058.24	ENSG00000105656.13	ENST00000534358.8	ENST00000262809.9
71	KMT2A	AFDN	+/+	+/+	11:118482495	6:167864551	CDS/splice-site	CDS/splice-site	translocation	23	18	1	172	106	high	in-frame	Mitelman	CXXC_zinc_finger_domain(100%)|DIL_domain(100%),FHA_domain(100%),PDZ_domain(100%),Ras_association_(RalGDS/AF-6)_domain(100%)	ENSG00000118058.24	ENSG00000130396.22	ENST00000534358.8	ENST00000515794.3
75	KMT2A	MLLT3	+/+	-/-	11:118484314	9:20365744	CDS/splice-site	CDS/splice-site	translocation	1	17	2	109	81	high	in-frame	Mitelman	CXXC_zinc_finger_domain(100%)|ANC1_homology_domain_(AHD)(100%)	ENSG00000118058.24	ENSG00000171843.17	ENST00000534358.8	ENST00000380338.9
79	KMT2A	ELL	+/+	-/-	11:118484314	19:18472882	CDS/splice-site	CDS/splice-site	translocation	22	15	2	91	69	high	in-frame	Mitelman	CXXC_zinc_finger_domain(100%)|Occludin_homology_domain(100%),RNA_polymerase_II_elongation_factor_ELL__(86%)	ENSG00000118058.24	ENSG00000105656.13	ENST00000534358.8	ENST00000262809.9
80	KMT2A	ELL	+/+	-/-	11:118482495	19:18472882	CDS/splice-site	CDS/splice-site	translocation	3	13	1	104	97	high	in-frame	Mitelman	CXXC_zinc_finger_domain(100%)|Occludin_homology_domain(100%),RNA_polymerase_II_elongation_factor_ELL__(86%)	ENSG00000118058.24	ENSG00000105656.13	ENST00000534358.8	ENST00000262809.9
82	KMT2A	MLLT3	+/+	-/-	11:118482495	9:20365744	CDS/splice-site	CDS/splice-site	translocation	3	9	2	81	34	high	in-frame	Mitelman	CXXC_zinc_finger_domain(100%)|ANC1_homology_domain_(AHD)(100%)	ENSG00000118058.24	ENSG00000171843.17	ENST00000534358.8	ENST00000380338.9
86	KMT2A	MLLT10	+/+	+/+	11:118484314	10:21670449	CDS/splice-site	CDS/splice-site	translocation	3	2	0	21	20	high	in-frame	Mitelman	CXXC_zinc_finger_domain(100%)|	ENSG00000118058.24	ENSG00000078403.17	ENST00000534358.8	ENST00000631589.1
91	KMT2A	CREBBP	+/+	-/-	11:118484975	16:3810779	CDS/splice-site	CDS/splice-site	translocation	13	11	4	143	61	high	in-frame	Mitelman	CXXC_zinc_finger_domain(100%)|Bromodomain(100%),CREB-binding_protein/p300__atypical_RING_domain(100%),Creb_binding(100%),Histone_acetylation_protein(100%),KIX_domain(100%),TAZ_zinc_finger(100%),Zinc_finger__ZZ_type(100%)	ENSG00000118058.24	ENSG00000005339.15	ENST00000534358.8	ENST00000262367.10
94	KMT2A	ELL	+/+	-/-	11:118482495	19:18472882	CDS/splice-site	CDS/splice-site	translocation	3	6	1	84	53	high	in-frame	Mitelman	CXXC_zinc_finger_domain(100%)|Occludin_homology_domain(100%),RNA_polymerase_II_elongation_factor_ELL__(86%)	ENSG00000118058.24	ENSG00000105656.13	ENST00000534358.8	ENST00000262809.9
95	KMT2A	AFDN	+/+	+/+	11:118482495	6:167864551	CDS/splice-site	CDS/splice-site	translocation	9	7	1	78	48	high	in-frame	Mitelman	CXXC_zinc_finger_domain(100%)|DIL_domain(100%),FHA_domain(100%),PDZ_domain(100%),Ras_association_(RalGDS/AF-6)_domain(100%)	ENSG00000118058.24	ENSG00000130396.22	ENST00000534358.8	ENST00000515794.3
97	KMT2A	MLLT3	+/+	-/-	11:118482495	9:20365744	CDS/splice-site	CDS/splice-site	translocation	1	4	1	24	21	high	in-frame	Mitelman	CXXC_zinc_finger_domain(100%)|ANC1_homology_domain_(AHD)(100%)	ENSG00000118058.24	ENSG00000171843.17	ENST00000534358.8	ENST00000380338.9
100	KMT2A	MLLT6	+/+	+/+	11:118484975	17:38715612	CDS/splice-site	CDS/splice-site	translocation	3	8	2	35	248	high	in-frame	Mitelman	CXXC_zinc_finger_domain(100%)|	ENSG00000118058.24	ENSG00000275023.5	ENST00000534358.8	ENST00000621332.5
101	KMT2A	MLLT3	+/+	-/-	11:118484314	9:20365744	CDS/splice-site	CDS/splice-site	translocation	4	24	0	49	40	high	in-frame	Mitelman	CXXC_zinc_finger_domain(100%)|ANC1_homology_domain_(AHD)(100%)	ENSG00000118058.24	ENSG00000171843.17	ENST00000534358.8	ENST00000380338.9
104	KMT2A	AFDN	+/+	+/+	11:118482495	6:167864551	CDS/splice-site	CDS/splice-site	translocation	17	17	2	98	62	high	in-frame	Mitelman	CXXC_zinc_finger_domain(100%)|DIL_domain(100%),FHA_domain(100%),PDZ_domain(100%),Ras_association_(RalGDS/AF-6)_domain(100%)	ENSG00000118058.24	ENSG00000130396.22	ENST00000534358.8	ENST00000400825.8
109	KMT2A	MLLT10	+/+	+/+	11:118480238	10:21713772	CDS/splice-site	CDS/splice-site	translocation	5	6	3	32	53	high	in-frame	Mitelman	CXXC_zinc_finger_domain(100%)|	ENSG00000118058.24	ENSG00000078403.17	ENST00000534358.8	ENST00000631589.1
112	KMT2A	ELL	+/+	-/-	11:118484314	19:18472882	CDS/splice-site	CDS/splice-site	translocation	25	25	2	108	80	high	in-frame	Mitelman	CXXC_zinc_finger_domain(100%)|Occludin_homology_domain(100%),RNA_polymerase_II_elongation_factor_ELL__(86%)	ENSG00000118058.24	ENSG00000105656.13	ENST00000534358.8	ENST00000262809.9
113	KMT2A	AFDN	+/+	+/+	11:118482495	6:167864551	CDS/splice-site	CDS/splice-site	translocation	29	26	0	118	88	high	in-frame	Mitelman	CXXC_zinc_finger_domain(100%)|DIL_domain(100%),FHA_domain(100%),PDZ_domain(100%),Ras_association_(RalGDS/AF-6)_domain(100%)	ENSG00000118058.24	ENSG00000130396.22	ENST00000534358.8	ENST00000515794.3
115	KMT2A	MLLT3	+/+	-/-	11:118484314	9:20365744	CDS/splice-site	CDS/splice-site	translocation	1	10	1	53	35	high	in-frame	Mitelman	CXXC_zinc_finger_domain(100%)|ANC1_homology_domain_(AHD)(100%)	ENSG00000118058.24	ENSG00000171843.17	ENST00000534358.8	ENST00000380338.9
116	KMT2A	ELL	+/+	-/-	11:118484314	19:18458329	CDS/splice-site	CDS/splice-site	translocation	14	13	2	144	43	high	in-frame	Mitelman	CXXC_zinc_finger_domain(100%)|Occludin_homology_domain(100%),RNA_polymerase_II_elongation_factor_ELL__(15%)	ENSG00000118058.24	ENSG00000105656.13	ENST00000534358.8	ENST00000262809.9
118	KMT2A	AFDN	+/+	+/+	11:118482495	6:167864551	CDS/splice-site	CDS/splice-site	translocation	14	16	3	89	42	high	in-frame	Mitelman	CXXC_zinc_finger_domain(100%)|DIL_domain(100%),FHA_domain(100%),PDZ_domain(100%),Ras_association_(RalGDS/AF-6)_domain(100%)	ENSG00000118058.24	ENSG00000130396.22	ENST00000534358.8	ENST00000515794.3
119	KMT2A	MYH11	+/+	-/-	11:118482092	16:15838269	CDS/splice-site	5'UTR/splice-site	translocation	25	31	2	163	56	high	in-frame	.	CXXC_zinc_finger_domain(100%)|Myosin_N-terminal_SH3-like_domain(100%),Myosin_head_(motor_domain)(100%),Myosin_tail(100%)	ENSG00000118058.24	ENSG00000133392.18	ENST00000534358.8	ENST00000300036.6
121	KMT2A	MLLT3	+/+	-/-	11:118484314	9:20365744	CDS/splice-site	CDS/splice-site	translocation	0	7	0	57	73	medium	in-frame	Mitelman	CXXC_zinc_finger_domain(100%)|ANC1_homology_domain_(AHD)(100%)	ENSG00000118058.24	ENSG00000171843.17	ENST00000534358.8	ENST00000380338.9
122	KMT2A	MLLT10	+/+	+/+	11:118482495	10:21612348	CDS/splice-site	CDS/splice-site	translocation	2	7	3	64	106	high	in-frame	Mitelman	CXXC_zinc_finger_domain(100%)|PHD-zinc-finger_like_domain(52%)	ENSG00000118058.24	ENSG00000078403.17	ENST00000534358.8	ENST00000631589.1
124	KMT2A	MLLT10	+/+	+/+	11:118484314	10:21726244	CDS/splice-site	CDS/splice-site	translocation	15	8	0	34	95	high	in-frame	Mitelman	CXXC_zinc_finger_domain(100%)|	ENSG00000118058.24	ENSG00000078403.17	ENST00000534358.8	ENST00000631589.1
125	KMT2A	MLLT10	+/+	+/+	11:118484314	10:21651673	CDS/splice-site	CDS/splice-site	translocation	9	8	2	49	81	high	in-frame	Mitelman	CXXC_zinc_finger_domain(100%)|	ENSG00000118058.24	ENSG00000078403.17	ENST00000534358.8	ENST00000631589.1
128	KMT2A	AFDN	+/+	+/+	11:118481971	6:167864551	CDS	CDS/splice-site	translocation	35	44	6	114	85	high	in-frame	Mitelman	CXXC_zinc_finger_domain(100%)|DIL_domain(100%),FHA_domain(100%),PDZ_domain(100%),Ras_association_(RalGDS/AF-6)_domain(100%)	ENSG00000118058.24	ENSG00000130396.22	ENST00000534358.8	ENST00000515794.3
130	KMT2A	AFDN	+/+	+/+	11:118482495	6:167864551	CDS/splice-site	CDS/splice-site	translocation	21	27	1	185	146	high	in-frame	Mitelman	CXXC_zinc_finger_domain(100%)|DIL_domain(100%),FHA_domain(100%),PDZ_domain(100%),Ras_association_(RalGDS/AF-6)_domain(100%)	ENSG00000118058.24	ENSG00000130396.22	ENST00000534358.8	ENST00000400825.8

## Sheet: Table S3
Table S3 Panel of 100 leukemia-related genes analyzed
Patient number	Gender	Age (years)	AML type	FAB type	KMT2A-PTD	KMT2Ar	ABL1	ANKRD26	ARID1A	ARID1B	ARID2	ARID5B	ASXL1	ASXL2	ASXL3	BCORL1	BCOR	BRAF	BRCA1	BRCA2	CALR	CBL	CDKN2A	CDKN2B	CEBPA-N	CEBPA-C	CEBPE	CEBPE	CSF3R	CSMD1	CTCF	DDX41	DHX15	DNMT3A	DPF1	DPF2	DPF3	ECT2L	EED	EP300	ERBB3	ETNK1	ETV6	EZH2	FAT1	FBXW7	FLT3-ITD	FLT3-TKD	Other FLT3 abnormals
1	Male	57	De novo AML	M5	Yes	No	0	0	0	0	0	0	0	0	0	0	0	0	0	0	0	0	0	0	0	0	0	0	0	0	0	0	0	0	0	0	0	0	0	0	0	0	0	0	0	0	0	0	0
2	Male	64	De novo AML	M5	Yes	No	0	0	0	0	0	0	1	0	0	0	0	0	0	0	0	0	0	0	0	0	0	0	0	0	0	0	0	0	0	0	0	0	0	0	0	0	0	0	0	0	0	0	0
4	Female	56	Secondary AML	M4	No	KMT2A::AFDN	0	0	0	0	0	0	0	0	0	0	0	0	0	0	0	0	0	0	0	0	0	0	0	0	0	0	0	0	0	0	0	0	0	0	0	0	0	0	0	0	0	0	0
5	Male	74	De novo AML	M5	Yes	No	0	0	0	0	0	0	0	0	0	0	0	0	0	0	0	0	0	0	0	0	0	0	0	0	0	0	0	1	0	0	0	0	0	0	0	0	0	0	0	0	1	0	0
6	Male	52	De novo AML	M3 like	Yes	KMT2A::SEPTIN6	0	0	0	0	0	0	0	0	0	0	0	0	0	0	0	0	0	0	0	0	0	0	0	0	0	0	0	0	0	0	0	0	0	0	0	0	0	0	0	0	0	0	0
7	Male	53	De novo AML	M5	Yes	No	0	0	0	0	0	0	0	0	0	0	0	0	0	0	0	0	0	0	0	0	0	0	0	0	0	0	0	1	0	0	0	0	0	0	0	0	0	0	0	0	1	0	0
8	Female	66	De novo AML	M4	Yes	No	0	0	0	0	0	0	0	0	0	0	1	0	0	0	0	0	0	0	0	0	0	0	1	0	0	0	0	1	0	0	0	0	0	0	0	0	0	0	0	0	0	1	0
9	Female	58	De novo AML	M4	Yes	No	0	0	0	0	0	0	0	0	0	0	1	0	0	0	0	0	0	0	0	0	0	0	0	0	0	0	0	0	0	0	0	0	0	0	0	0	0	0	0	0	0	0	0
10	Male	21	De novo AML	M5	No	KMT2A::MLLT10	0	0	0	0	0	0	0	0	0	0	0	0	0	0	0	0	0	0	0	0	0	0	0	0	0	0	0	0	0	0	0	0	0	0	0	0	0	0	0	0	0	0	0
11	Male	56	De novo AML	M5	Yes	No	0	0	0	0	0	0	0	0	0	0	0	0	0	0	0	0	0	0	0	0	0	0	0	0	0	0	0	0	0	0	0	0	0	0	0	0	0	0	0	0	0	0	0
12	Female	65	De novo AML	M4	Yes	No	0	0	0	0	0	0	0	0	0	0	0	0	0	0	0	0	0	0	0	0	0	0	0	0	0	0	0	0	0	0	0	0	0	0	0	0	0	0	0	0	0	0	0
13	Male	40	De novo AML	M5	No	KMT2A::ARHGEF12	0	0	0	0	0	0	1	0	0	0	0	0	0	0	0	1	0	0	0	0	0	0	0	0	0	0	0	0	0	0	0	0	0	0	0	0	0	0	0	0	0	0	1
14	Female	49	De novo AML	M4	Yes	No	0	0	0	0	0	0	0	0	0	0	0	0	0	0	0	0	0	0	0	0	0	0	0	0	0	0	0	1	0	0	0	0	0	0	1	0	0	0	0	0	0	0	0
15	Male	41	De novo AML	M5	No	KMT2A::MLLT10	0	0	0	0	0	0	0	0	0	0	0	0	0	0	0	0	0	0	0	0	0	0	0	0	0	0	0	0	0	0	0	0	0	0	0	0	0	0	0	0	0	0	0
16	Male	51	De novo AML	M4	Yes	No	0	0	0	0	0	0	0	0	0	0	0	0	0	0	0	0	0	0	1	0	0	0	0	0	0	0	0	0	0	0	0	0	0	0	0	0	0	0	0	0	1	0	0
17	Female	71	De novo AML	M4	Yes	No	0	0	0	0	0	0	0	0	0	0	0	0	0	0	0	0	0	0	0	0	0	0	0	0	0	0	0	1	0	0	0	0	0	0	0	0	0	0	0	0	0	0	0
18	Male	40	De novo AML	M5	No	KMT2A::AFDN	0	0	0	0	0	0	0	0	0	0	0	0	0	0	0	0	0	0	0	0	0	0	0	0	0	0	0	0	0	0	0	0	0	0	0	0	0	0	0	0	0	1	0
19	Female	47	De novo AML	M4	Yes	No	0	0	0	0	0	0	0	0	0	0	0	0	0	0	0	0	0	0	0	0	0	0	0	0	0	0	0	1	0	0	0	0	0	0	0	0	0	0	0	0	0	1	0
20	Female	54	De novo AML	M5	Yes	KMT2A::AFDN	0	0	0	0	0	0	0	0	0	0	0	0	0	0	0	0	0	0	0	0	0	0	0	0	0	0	0	0	0	0	0	0	0	0	0	0	0	0	0	0	0	0	0
21	Female	64	De novo AML	M4	Yes	No	0	0	0	0	0	0	0	0	0	0	0	0	0	0	0	0	0	0	0	0	0	0	0	0	0	0	0	1	0	0	0	0	0	0	0	0	0	0	0	0	0	0	0
22	Male	60	De novo AML	M5	Yes	KMT2A::AFDN	0	0	0	0	0	0	1	0	0	0	0	0	0	0	0	0	0	0	0	0	0	0	0	0	0	0	0	0	0	0	0	0	0	0	0	0	0	0	0	0	0	0	0
23	Male	32	De novo AML	M5	Yes	No	0	0	0	0	0	0	0	0	0	0	0	0	0	0	0	0	0	0	0	0	0	0	0	0	0	0	0	0	0	0	0	0	0	0	0	0	0	0	0	0	0	1	0
24	Female	59	De novo AML	M5	Yes	No	0	0	0	0	0	0	0	0	0	0	0	0	0	0	0	0	0	0	0	0	0	0	0	0	0	0	0	1	0	0	0	0	0	0	0	0	0	0	0	0	1	0	0
25	Female	63	De novo AML	M5	Yes	No	0	0	0	0	0	0	0	1	0	0	0	0	0	0	0	0	0	0	0	0	0	0	0	0	0	0	0	1	0	0	0	0	0	0	0	0	0	0	0	0	0	0	1
26	Female	50	De novo AML	M5	Yes	No	0	0	0	0	0	0	0	0	0	0	0	0	0	0	0	0	0	0	0	0	0	0	0	0	0	0	0	0	0	0	0	0	0	0	0	0	0	0	0	0	1	0	0
27	Male	53	De novo AML	AML	Yes	No	0	0	0	0	0	1	0	0	0	0	0	0	0	0	0	0	0	0	0	0	0	0	0	0	0	0	0	0	0	0	0	0	0	0	0	0	0	0	0	0	0	0	0
28	Female	41	De novo AML	M4	No	KMT2A::ELL	0	0	0	0	0	0	0	0	0	0	0	0	0	0	0	0	0	0	0	0	0	0	0	0	0	0	0	0	0	0	0	0	0	0	0	0	0	0	0	0	1	1	0
29	Male	66	De novo AML	M4	Yes	No	0	0	0	0	0	0	0	0	0	0	0	0	1	0	0	0	0	0	0	0	0	0	0	0	0	0	0	0	0	0	0	0	0	0	0	0	0	0	0	0	0	0	0
30	Female	25	De novo AML	M4	Yes	No	0	0	0	0	0	0	0	0	0	0	0	0	0	0	0	0	0	0	1	1	0	0	0	0	0	0	0	0	0	0	0	0	0	0	0	0	0	0	0	0	0	0	0
31	Male	50	De novo AML	AML	Yes	No	0	0	0	0	0	0	0	0	0	0	0	0	0	0	0	0	0	0	0	0	0	0	0	0	0	0	0	0	0	0	0	0	0	0	0	0	0	0	0	0	1	0	0
32	Female	33	De novo AML	M5	No	KMT2A::MLLT3	0	0	0	0	0	0	0	0	0	0	0	1	0	0	0	0	0	0	0	0	0	0	0	0	0	0	0	1	0	0	0	0	0	0	0	0	0	0	0	0	0	0	0
33	Male	64	De novo AML	M5	No	KMT2A::MLLT3	0	0	0	0	0	0	1	0	0	0	0	0	0	0	0	0	0	0	0	0	0	0	0	0	0	0	0	0	0	0	0	0	0	1	0	0	0	0	1	0	0	0	0
34	Female	68	De novo AML	AML	No	KMT2A::MLLT3	0	0	0	0	0	0	0	0	0	0	0	0	0	0	0	0	0	0	0	0	0	0	0	0	0	0	0	0	0	0	0	0	0	0	0	0	0	0	0	0	0	0	1
35	Male	49	De novo AML	M4	Yes	No	0	0	0	0	0	0	0	0	0	0	0	0	0	0	0	0	0	0	0	0	0	0	0	0	0	0	0	0	0	0	0	0	0	0	0	0	0	0	0	0	1	0	1
36	Male	34	De novo AML	M5	No	KMT2A::MLLT10	0	0	0	0	0	0	0	0	0	0	0	0	0	0	0	0	0	0	0	0	0	0	0	0	0	0	0	0	0	0	0	0	0	0	0	0	0	0	0	0	0	0	0
37	Female	57	De novo AML	M4	No	KMT2A::ELL	0	0	0	0	0	0	0	0	0	0	0	0	0	0	0	0	0	0	0	0	0	0	0	0	0	0	0	0	0	0	0	0	0	0	0	0	0	0	0	0	0	0	0
38	Female	46	De novo AML	AML	Yes	No	0	0	0	0	0	0	0	0	0	0	0	0	0	0	0	0	0	0	0	0	0	0	0	0	0	0	0	1	0	0	0	0	0	0	0	0	0	0	0	0	1	0	0
39	Female	47	De novo AML	M5	Yes	KMT2A::AFDN	0	0	0	0	0	0	0	0	0	0	0	0	0	0	0	0	0	0	0	0	0	0	0	0	0	0	0	0	0	0	0	0	0	0	0	0	0	0	0	0	0	0	0
40	Male	62	De novo AML	M4	No	KMT2A::MLLT3	0	0	0	0	0	0	0	0	0	0	0	0	0	0	0	0	0	0	0	0	0	0	0	0	0	0	0	0	0	0	0	0	0	0	0	0	0	0	0	0	0	0	0
41	Male	56	De novo AML	M5	Yes	No	0	0	0	0	0	0	1	0	0	0	0	0	0	0	0	0	0	0	0	0	0	0	0	0	0	0	0	0	0	0	0	0	0	0	0	0	0	0	0	0	0	0	0
42	Female	65	De novo AML	M5	Yes	No	0	0	0	0	0	0	0	0	0	0	0	0	0	0	0	0	0	0	0	0	0	0	0	0	0	0	0	1	0	0	0	0	0	0	0	0	0	0	0	0	0	0	1
43	Female	53	De novo AML	M5	No	KMT2A::MLLT1	0	0	0	1	0	0	0	0	0	0	0	0	0	0	0	0	0	0	0	0	0	0	0	0	0	0	0	0	0	0	0	0	0	0	0	0	0	0	0	0	0	0	0
44	Female	33	De novo AML	M5	Yes	No	0	0	0	0	0	0	0	0	0	0	0	0	0	0	0	0	0	0	0	0	0	0	0	0	0	0	0	0	0	0	0	0	0	0	0	0	0	0	0	0	1	0	0
45	Female	69	De novo AML	M5	Yes	No	0	0	0	0	0	0	0	0	1	0	0	0	0	0	0	0	0	0	0	0	0	0	0	0	0	0	0	0	0	0	0	0	0	0	0	0	0	0	0	0	1	1	0
46	Female	70	De novo AML	M4	Yes	No	0	0	0	0	0	0	0	0	0	0	0	0	0	0	0	0	0	0	0	0	0	0	0	0	0	0	0	1	0	0	0	0	0	0	0	0	0	0	0	0	0	0	0
47	Male	43	De novo AML	M4	No	KMT2A::AFDN	0	0	0	0	0	0	0	0	0	0	0	0	0	0	0	0	0	0	0	0	0	0	0	0	0	0	0	0	0	0	0	0	0	0	0	0	0	0	0	0	0	0	0
48	Female	67	De novo AML	M2	Yes	No	0	0	0	0	0	0	0	0	0	0	0	0	0	0	0	0	0	0	0	0	0	0	0	0	0	0	0	0	0	0	0	0	0	0	0	0	0	0	0	0	1	0	0
49	Female	37	Secondary AML	M4	No	KMT2A::ELL	1	0	0	0	0	0	0	0	0	0	0	0	1	0	0	0	0	0	0	0	0	0	0	0	0	0	0	0	0	0	0	0	0	0	0	0	0	0	0	0	0	0	0
50	Female	37	De novo AML	M4	Yes	KMT2A::MLLT3	0	0	0	0	0	0	0	0	0	0	0	0	0	0	0	0	0	0	0	0	0	0	0	0	0	0	0	0	0	0	0	0	0	0	0	0	0	0	0	0	0	0	0
51	Female	29	De novo AML	M4	No	KMT2A::ELL	0	0	0	0	0	0	0	0	0	0	0	0	0	0	0	0	0	0	0	0	0	0	0	0	0	0	0	0	0	0	0	0	0	0	0	0	0	0	0	0	0	0	1
52	Female	55	De novo AML	M4	Yes	KMT2A::ELL	0	0	0	0	0	0	0	0	0	0	0	0	0	0	0	0	0	0	0	0	0	0	0	0	0	0	0	0	0	0	0	0	0	0	1	0	0	0	0	0	0	0	0
53	Female	57	De novo AML	M4	No	KMT2A::MLLT3	0	1	0	0	0	0	0	0	0	0	0	0	0	0	0	0	0	0	0	0	0	0	0	0	0	0	0	0	0	0	0	0	0	0	0	0	0	0	0	0	0	0	0
54	Male	30	De novo AML	AML	Yes	No	0	0	0	0	0	0	0	0	0	0	0	0	0	0	0	0	0	0	0	0	0	0	0	0	0	0	0	0	0	0	0	0	0	0	0	0	0	0	0	0	0	0	0
56	Female	45	Secondary AML	M5	No	KMT2A::MLLT3	0	0	0	0	0	0	0	0	0	0	0	0	0	0	0	0	0	0	0	0	0	0	0	0	0	0	0	1	0	0	0	0	0	0	0	0	0	0	0	0	0	0	0
57	Male	54	De novo AML	M5	No	KMT2A::AFDN	0	0	0	0	0	0	0	0	0	0	0	0	0	0	0	0	0	0	0	0	0	0	0	0	0	0	0	0	0	0	0	0	0	0	0	0	0	0	0	0	0	0	0
59	Female	31	De novo AML	M4	No	KMT2A::MLLT3	0	0	0	0	0	0	0	0	0	0	0	0	0	0	0	0	0	0	0	0	0	0	0	0	0	0	0	0	0	0	0	0	0	0	0	0	0	0	0	0	0	0	0
60	Male	29	De novo AML	M2	Yes	No	0	0	0	0	0	0	0	0	0	0	0	0	0	0	0	0	0	0	0	0	0	0	1	0	0	0	0	1	0	0	0	0	0	0	0	0	0	0	0	0	0	0	0
61	Female	48	Secondary AML	M4	No	KMT2A::ELL	0	0	0	0	0	0	0	0	0	0	0	0	0	0	0	0	0	0	0	0	0	0	0	0	0	0	0	0	0	0	0	0	0	0	0	0	0	0	0	0	0	0	0
62	Female	54	De novo AML	M4	No	KMT2A::MLLT3	0	0	0	0	0	0	0	0	0	0	0	0	0	0	0	0	0	0	0	0	0	0	0	0	0	0	0	0	0	0	0	0	0	0	0	0	0	0	0	0	0	0	0
63	Male	67	De novo AML	M2	Yes	No	0	0	0	0	0	0	0	0	0	0	0	0	0	0	0	0	0	0	0	0	0	0	0	0	0	0	0	0	0	0	0	0	0	0	0	0	0	0	0	0	0	0	0
64	Female	52	De novo AML	M4	Yes	KMT2A::ELL	0	0	0	0	0	0	0	0	0	0	0	0	0	0	0	0	0	0	0	0	0	0	0	0	0	0	0	0	0	0	0	0	0	0	0	0	0	0	0	0	0	0	0
65	Female	45	Secondary AML	M4	Yes	KMT2A::MLLT3	0	0	0	0	0	0	0	0	0	0	0	0	0	0	0	0	0	0	0	0	0	0	0	0	0	0	0	0	0	0	0	0	0	0	0	0	0	0	0	0	0	0	0
66	Female	70	De novo AML	M5	No	KMT2A::USO1	0	0	0	0	0	0	1	0	0	0	0	0	0	0	0	0	0	0	0	0	0	0	0	0	0	0	0	0	0	0	0	0	0	0	0	0	0	0	0	0	0	0	0
67	Female	60	De novo AML	AML	Yes	No	0	0	0	1	0	0	0	0	0	0	0	0	0	0	0	0	0	0	0	0	0	0	1	0	0	0	0	1	0	0	0	0	0	0	0	0	0	0	0	0	0	0	0
68	Male	46	De novo AML	M4	Yes	No	0	0	0	0	0	0	0	0	0	0	1	0	0	0	0	0	0	0	0	0	0	0	0	0	0	0	0	1	0	0	0	0	0	0	0	0	0	0	0	0	1	0	0
69	Female	51	Secondary AML	M1	Yes	KMT2A::ELL	0	0	0	0	0	0	1	0	0	0	0	0	0	0	0	0	0	0	0	0	0	0	0	0	0	0	0	0	0	0	0	0	0	0	0	0	0	0	0	0	0	0	0
70	Male	55	De novo AML	M2	Yes	No	0	0	0	0	0	0	0	0	0	0	0	0	0	0	0	0	0	0	0	0	0	0	0	0	0	0	0	1	0	0	0	0	0	0	0	0	0	0	0	0	0	1	0
71	Male	38	De novo AML	M5	Yes	KMT2A::AFDN	0	0	0	0	0	0	0	0	0	0	0	0	0	0	0	0	0	0	0	0	0	0	0	0	0	0	0	0	0	0	0	0	0	0	0	0	0	0	0	0	0	0	0
72	Male	59	De novo AML	M5	Yes	No	0	0	0	0	0	0	0	0	0	0	0	0	0	0	0	0	0	0	0	0	0	0	0	0	0	0	0	0	0	0	0	0	0	0	0	0	0	0	0	0	0	0	0
73	Male	67	De novo AML	M5	Yes	No	0	0	0	0	0	0	0	0	0	0	0	0	0	0	0	0	0	0	0	0	0	0	0	0	0	0	0	0	0	0	0	0	0	0	0	0	0	0	0	0	0	1	0
75	Female	52	De novo AML	M5	No	KMT2A::MLLT3	0	0	0	0	0	0	1	0	0	0	0	0	0	0	0	0	0	0	0	0	0	0	0	0	0	0	0	0	0	0	0	0	0	0	0	0	0	0	0	0	0	0	0
76	Male	66	De novo AML	M2	Yes	No	0	0	0	0	0	0	0	0	0	0	0	0	0	0	0	0	0	0	0	0	0	0	1	0	0	0	0	0	0	0	0	0	0	0	0	0	0	0	0	0	0	0	0
77	Male	62	De novo AML	M4	Yes	No	0	0	0	0	0	0	0	0	0	0	0	0	0	0	0	0	0	0	0	0	0	0	0	0	0	0	0	1	0	0	0	0	0	0	0	0	0	0	0	0	0	0	0
78	Male	67	De novo AML	AML	Yes	No	0	0	1	0	0	0	0	0	0	0	0	0	0	0	0	0	0	0	0	0	0	0	0	0	0	0	0	0	0	0	0	0	0	0	0	0	0	0	0	0	0	0	0
79	Female	47	De novo AML	M4	Yes	KMT2A::ELL	0	0	0	0	0	0	0	0	1	0	0	0	0	0	0	0	0	0	0	0	0	0	0	0	0	0	0	0	0	0	0	0	0	0	0	0	0	0	0	0	0	0	0
80	Female	68	Secondary AML	M4	Yes	KMT2A::ELL	0	0	0	0	0	0	0	0	0	0	0	0	0	0	0	0	0	0	0	0	0	0	0	0	0	0	0	0	0	0	0	0	0	0	0	0	0	0	0	0	0	0	0
81	Male	46	De novo AML	M4	Yes	No	0	0	0	0	0	0	0	0	0	0	0	0	0	0	0	1	0	0	0	0	0	0	0	0	0	0	0	1	0	0	0	0	0	0	0	0	0	0	0	0	1	0	0
82	Female	38	De novo AML	M5	No	KMT2A::MLLT3	0	0	0	0	0	0	0	0	0	0	1	0	0	0	0	0	0	0	0	0	0	0	0	0	0	0	0	0	0	0	0	0	0	0	0	0	0	0	0	0	0	0	1
83	Female	53	De novo AML	M5	Yes	No	0	0	0	0	0	0	0	0	0	0	0	0	0	0	0	0	0	0	0	0	0	0	0	0	0	0	0	0	0	0	0	0	0	0	0	0	0	0	0	0	1	0	0
84	Female	50	De novo AML	M4	Yes	No	0	0	0	0	0	0	0	0	0	0	0	0	0	0	0	0	0	0	0	0	0	0	0	0	0	0	0	0	0	0	0	0	0	0	0	0	0	0	0	0	0	0	0
85	Male	45	De novo AML	M4	Yes	No	0	0	0	0	0	0	0	0	0	0	0	0	0	0	0	0	0	0	0	0	0	0	0	0	0	0	0	1	0	0	0	0	0	0	0	0	0	0	0	0	0	0	0
86	Male	50	De novo AML	AML	No	KMT2A::MLLT10	UD	UD	UD	UD	UD	UD	UD	UD	UD	UD	UD	UD	UD	UD	UD	UD	UD	UD	UD	UD	UD	UD	UD	UD	UD	UD	UD	UD	UD	UD	UD	UD	UD	UD	UD	UD	UD	UD	UD	UD	0	0	UD
88	Male	52	De novo AML	M5	Yes	No	0	0	0	0	0	0	0	0	0	0	0	0	0	0	0	0	0	0	0	0	0	0	0	0	0	0	0	0	0	0	0	0	0	0	0	0	0	0	0	0	0	0	0
89	Male	74	De novo AML	M5	Yes	No	0	0	0	0	0	0	0	0	0	0	0	0	0	0	0	0	0	0	0	0	0	0	0	0	0	0	0	1	0	0	0	0	0	0	0	0	0	0	0	0	0	0	0
90	Male	45	De novo AML	M1	Yes	No	0	0	0	0	0	0	0	0	0	0	0	0	0	0	0	1	0	0	0	1	0	0	0	0	0	0	0	0	0	0	0	0	0	0	0	0	0	0	0	0	0	0	0
91	Male	67	Secondary AML	AML	No	KMT2A::CREBBP	0	0	0	0	0	0	1	0	0	0	0	0	0	0	0	0	0	0	0	0	0	0	0	0	0	0	0	0	0	0	0	0	0	0	0	0	0	0	0	0	0	0	0
92	Female	31	De novo AML	AML	Yes	No	0	0	0	0	0	0	0	0	0	0	1	0	0	0	0	0	0	0	0	0	0	0	0	0	0	0	0	0	0	0	0	0	0	0	0	0	0	0	0	0	1	0	0
93	Male	69	De novo AML	M5	Yes	No	0	0	0	0	0	0	0	0	0	0	0	0	0	0	0	1	0	0	0	0	0	0	0	0	0	0	0	0	0	0	0	0	0	0	0	0	0	0	0	0	0	0	0
94	Female	65	Secondary AML	M4	No	KMT2A::ELL	0	0	0	0	0	0	0	0	0	0	0	0	0	0	0	0	0	0	0	0	0	0	0	0	0	0	0	0	0	0	0	0	0	0	0	0	0	0	0	0	0	0	0
95	Female	36	De novo AML	M4	Yes	KMT2A::AFDN	0	0	0	0	0	0	0	0	0	0	0	0	0	0	0	0	0	0	0	0	0	0	0	0	0	0	0	0	0	0	0	0	0	0	0	0	0	0	0	0	0	0	0
96	Male	59	De novo AML	AML	Yes	No	0	0	0	0	0	0	1	0	0	0	0	0	0	0	0	0	0	0	0	0	0	0	0	0	0	1	0	1	0	0	0	0	0	0	0	0	0	0	0	0	0	0	0
97	Male	62	De novo AML	M5	No	KMT2A::MLLT3	UD	UD	UD	UD	UD	UD	UD	UD	UD	UD	UD	UD	UD	UD	UD	UD	UD	UD	UD	UD	UD	UD	UD	UD	UD	UD	UD	UD	UD	UD	UD	UD	UD	UD	UD	UD	UD	UD	UD	UD	0	0	UD
98	Female	57	De novo AML	M2	Yes	No	0	0	0	0	0	0	0	0	0	0	0	0	0	0	0	0	0	0	0	0	0	0	0	0	0	0	0	0	0	0	0	0	0	0	0	0	0	0	0	0	0	0	0
99	Female	48	De novo AML	M5	Yes	No	0	0	0	0	0	0	0	0	0	0	0	0	0	0	0	0	0	0	0	0	0	0	0	0	0	0	0	1	0	0	0	0	0	0	0	0	0	0	0	0	1	0	0
100	Female	61	De novo AML	M5	No	KMT2A::MLLT6	0	0	0	0	0	0	0	0	0	0	0	0	0	0	0	0	0	0	0	0	0	0	0	0	0	0	0	1	0	0	0	0	0	0	0	0	0	0	0	0	0	0	0
101	Male	21	De novo AML	M5	No	KMT2A::MLLT3	0	0	0	0	0	0	0	0	0	0	0	0	0	0	0	0	0	0	0	0	0	0	0	0	0	0	0	0	0	0	0	0	0	0	0	0	0	0	0	0	0	0	0
102	Male	68	De novo AML	M5	Yes	No	0	0	0	0	0	0	0	0	0	0	0	0	0	0	0	0	0	0	0	0	0	0	0	0	1	0	0	1	0	0	0	0	0	0	0	0	0	0	0	0	0	0	0
104	Male	25	De novo AML	M4	No	KMT2A::AFDN	0	0	0	0	0	0	0	0	0	0	0	0	0	0	0	0	0	0	0	0	0	0	0	0	0	0	0	0	0	0	0	0	0	0	0	0	0	0	0	0	0	0	0
105	Male	42	De novo AML	M4	Yes	No	0	0	0	0	0	0	0	0	0	0	0	0	0	0	0	0	0	0	0	0	0	0	0	0	0	0	0	1	0	0	0	0	0	0	0	0	0	0	0	0	0	0	0
106	Female	47	De novo AML	M4	Yes	No	0	0	0	0	0	0	0	0	0	0	0	0	0	0	0	0	0	0	0	0	0	0	0	0	0	0	0	0	0	0	0	0	0	0	0	0	0	0	0	0	1	0	0
107	Female	36	De novo AML	AML	Yes	No	0	0	0	0	0	0	0	0	0	0	0	0	0	0	0	0	0	0	0	0	0	0	0	0	0	0	0	0	0	0	0	0	0	0	0	0	0	0	0	0	1	0	0
108	Female	21	De novo AML	AML	Yes	No	0	0	0	0	0	0	0	0	0	0	0	0	0	0	0	0	0	0	0	0	0	0	0	0	0	0	0	0	0	0	0	0	0	0	0	0	0	0	0	0	0	0	0
109	Male	22	De novo AML	M5	No	KMT2A::MLLT10	0	0	0	0	0	0	0	1	0	0	0	0	0	0	0	0	0	0	0	0	0	0	0	0	0	0	0	0	0	0	0	0	0	0	0	0	0	0	0	0	0	0	0
110	Female	48	De novo AML	M5	Yes	No	0	0	0	0	0	0	0	0	0	0	0	0	0	0	0	0	0	0	0	0	0	0	0	0	1	0	0	0	0	0	0	0	0	0	0	0	0	0	0	0	0	0	0
111	Male	68	De novo AML	M5	Yes	No	0	0	0	0	0	0	1	0	0	0	0	0	0	0	0	0	0	0	0	0	0	0	0	0	0	0	0	0	0	0	0	0	0	0	0	0	0	0	0	0	0	0	1
112	Female	58	Secondary AML	M4	No	KMT2A::ELL	0	0	0	0	0	0	0	0	0	0	0	0	0	0	0	0	0	0	0	0	0	0	0	0	0	0	0	0	0	0	0	0	0	0	0	0	0	0	0	0	1	0	1
113	Female	60	De novo AML	M4	No	KMT2A::AFDN	0	0	0	0	0	0	0	0	0	0	0	0	0	0	0	0	0	0	0	0	0	0	0	0	0	0	0	0	0	0	0	0	0	0	0	0	0	0	0	0	0	0	0
114	Male	33	De novo AML	M4	Yes	No	0	0	0	0	0	0	0	0	0	0	0	0	0	0	0	0	0	0	1	0	0	0	0	0	0	0	0	0	0	0	0	0	0	0	0	0	0	0	0	0	1	0	0
115	Female	20	De novo AML	M4	No	KMT2A::MLLT3	0	0	0	0	0	0	0	0	0	0	0	0	0	0	0	0	0	0	0	0	0	0	0	0	0	0	0	0	0	0	0	0	0	0	0	0	0	0	0	0	0	0	0
116	Female	32	Secondary AML	M5	No	KMT2A::ELL	0	0	0	0	0	0	0	0	0	0	0	0	0	0	0	0	0	0	0	0	0	0	0	0	0	0	0	0	0	0	0	0	0	0	0	0	0	0	0	0	0	0	0
117	Male	58	De novo AML	M1	Yes	No	0	0	0	0	0	0	0	0	1	0	0	0	0	0	0	0	0	0	0	0	0	0	0	0	0	0	0	1	0	0	0	0	0	0	0	0	0	0	0	0	1	0	0
118	Female	24	De novo AML	M5	No	KMT2A::AFDN	0	0	0	0	0	0	0	0	0	0	0	0	0	0	0	0	0	0	0	0	0	0	0	0	0	0	0	0	0	0	0	0	0	0	0	0	0	0	0	0	0	0	0
119	Male	41	De novo AML	M5	No	KMT2A::MYH11	0	0	0	0	0	0	0	1	0	0	0	0	0	0	0	0	0	0	0	0	0	0	0	0	0	0	0	0	0	0	0	0	0	0	0	0	0	0	0	0	0	1	0
120	Female	38	De novo AML	M4	Yes	No	0	0	0	0	0	0	0	0	0	0	0	0	0	0	0	0	0	1	0	0	0	0	0	0	0	0	0	0	0	0	0	0	0	0	0	0	0	0	0	0	0	0	0
121	Female	34	Secondary AML	M5	No	KMT2A::MLLT3	0	0	0	0	0	0	0	0	0	0	0	0	0	0	0	0	0	0	0	0	0	0	0	0	0	0	0	0	0	0	0	0	0	0	0	0	0	0	0	0	0	0	0
122	Female	44	De novo AML	M5	No	KMT2A::MLLT10	0	0	0	0	0	0	0	0	0	0	0	0	0	0	0	0	0	0	0	0	0	0	0	0	0	0	0	0	0	0	0	0	0	0	0	0	0	0	0	0	0	0	0
123	Female	66	De novo AML	AML	Yes	No	0	0	0	0	0	0	0	0	0	0	0	0	0	0	0	0	0	0	0	0	0	0	0	0	0	0	0	0	0	0	0	0	0	0	0	0	0	0	0	0	0	0	1
125	Female	21	De novo AML	M4	No	KMT2A::MLLT10	0	0	0	0	0	0	0	0	0	0	0	0	0	0	0	0	0	0	0	0	0	0	0	0	0	0	0	0	0	0	0	0	0	0	0	0	0	0	0	0	0	0	0
126	Female	56	De novo AML	M4	Yes	No	0	0	0	0	0	0	0	0	0	0	0	0	0	0	0	0	0	0	0	0	0	0	0	0	0	0	0	1	0	0	0	0	0	0	0	0	0	0	0	0	1	1	0
127	Male	45	De novo AML	M4	Yes	No	0	0	0	0	0	0	0	0	0	0	0	0	0	0	0	0	0	0	0	0	0	0	0	0	0	0	0	0	0	0	0	0	0	0	0	0	0	0	0	0	0	0	0
128	Male	50	Secondary AML	M5	No	KMT2A::AFDN	0	0	0	0	0	0	0	0	0	0	0	0	0	0	0	0	0	0	0	0	0	0	0	0	0	0	0	0	0	0	0	0	0	0	0	0	0	0	0	0	0	0	0
129	Female	62	Secondary AML	M4	Yes	No	UD	UD	UD	UD	UD	UD	UD	UD	UD	UD	UD	UD	UD	UD	UD	UD	UD	UD	UD	UD	UD	UD	UD	UD	UD	UD	UD	UD	UD	UD	UD	UD	UD	UD	UD	UD	UD	UD	UD	UD	UD	UD	UD
130	Female	46	De novo AML	M5	No	KMT2A::AFDN	0	0	0	0	0	0	0	0	0	0	0	0	0	0	0	0	0	0	0	0	0	0	0	0	0	0	0	1	0	0	0	0	0	0	0	0	0	0	0	0	0	0	0
58	Female	14	De novo AML	M4	Yes	KMT2A::ELL	0	0	0	0	0	0	0	0	0	0	0	0	0	0	0	0	0	0	0	0	0	0	0	0	0	0	0	0	0	0	0	0	0	0	0	0	0	0	0	0	0	0	0
124	Male	16	De novo AML	M5	No	KMT2A::MLLT10	UD	UD	UD	UD	UD	UD	UD	UD	UD	UD	UD	UD	UD	UD	UD	UD	UD	UD	UD	UD	UD	UD	UD	UD	UD	UD	UD	UD	UD	UD	UD	UD	UD	UD	UD	UD	UD	UD	UD	UD	UD	UD	UD
UD, Not done. Zero indicates wild-type/unmutated, one indicates mutated.
[truncated: 60 more columns]

## Sheet: Table S4
Table S4 Treatment regimens for KMT2A-altered AML in the first induction therapy
Treatment regimens	Number
KMT2A-r group	43
High-intensity therapy	33
IA*	30
IA + Vindesine + Methylprednisolone	1
IA + VEN	1
Low-intensity therapy	10
AZA + VEN	3
CAG	2
HCAG	1
IAGE	1
AZA + VEN + Idarubicin	2
Decitabine + All-trans retinoic acid	1
KMT2A-PTD group	64
High-intensity therapy	48
IA	39
DA	4
DA + Etoposide	2
IA + Homoharringtonine	2
IA + VEN	1
Low-intensity therapy	16
AZA + VEN	10
CAG	1
CAG + VEN	1
DHAG	1
AZA + VEN + Idarubicin	1
Low-dose cytarabine	1
Decitabine + Cord blood infusion	1
KMT2A-r/PTD group	13
High-intensity therapy	12
IA	11
IA + AZA + VEN	1
Low-intensity therapy	1
Hydroxyurea	1
*Chemotherapy was halted on day 3 in one patient because of active hemorrhagic complications.
IA: Idarubicin + Cytarabine; VEN: Venetoclax; AZA: Azacitidine; CAG: Aclarubicin + Cytarabine + G-CSF; HCAG: Homoharringtonine + CAG; IAGE: IDA + Ara-C + GCSF + Etoposide; DHAG: Decitabine + Homoharringtonine + Cytarabine + G-CSF.

## Sheet: tableS5
Table S5 Composite complete remission (CRc) rates
	CRc rates after the first induction therapy (%)	P	CRc rates after the second induction therapy (%)	P
Type of AML
De novo AML	54.7	0.756	70.8	0.254
Secondary AML	50		50
ELN 2022 Risk
Intermediate	47.1	0.05	66.2	0.399
Adverse	65.3		73.5
Treatment
High intensity	58.2	0.109	71.4	0.231
Low intensity	40.7		59.3

## Sheet: TableS6
Table S6 Univariate and multivariate cox analysis of overall survival and event-free survival
	Overall survival		Event-free survival
Risk factor	HR (95% CI)	P	HR (95% CI)	P
Univariate cox analysis
Secondary AML	1.37 (0.58-3.20)	0.472	1.12 (0.48-2.60)	0.796
Age ≥ 60 years	2.81 (1.60-4.95)	<0.001	2.26 (1.32-3.87)	0.003
Adverse risk of ELN 2022	1.35 (0.78-2.34)	0.288	1.36 (0.81-2.26)	0.246
Revised very high-risk group	1.01 (0.97-1.05)	0.665	1.02 (0.99-1.06)	0.253
CR after first induction therapy	0.46 (0.25-0.85)	0.014	0.57 (0.33-1.01)	0.053
CR after second induction therapy	0.29 (0.15-0.55)	<0.001	0.42 (0.23-0.77)	0.005
High-intensity induction therapy	0.52 (0.29-0.93)	0.028	0.61 (0.35-1.08)	0.088
Venetoclax-containing induction therapy	1.88 (0.97-3.61)	0.06	1.91 (1.04-3.52)	0.037
Allo-HCT	0.15 (0.08-0.30)	<0.001	0.21 (0.12-0.39)	<0.001
Additional mutations ≥ 2	1.01 (0.55-1.87)	0.978	0.99 (0.56-1.76)	0.967
Additional mutations ≥ 3	1.09 (0.63-1.89)	0.766	0.96 (0.58-1.60)	0.874
Multivariate cox analysis
CR after second induction therapy	0.34 (0.17-0.67)	0.002	0.52 (0.27-0.99)	0.048
Allo-HCT	0.16 (0.08-0.32)	<0.001	0.23 (0.12-0.42)	<0.001
HR: hazard ratio; CI: confidence interval; Allo-HCT:allogeneic hematopoietic stem cell transplantation; CR: completely remission.
